# Supplementary material for: Economic Evaluation of Nutrition-Sensitive Agricultural Interventions to Increase Maternal and Child Dietary Diversity and Nutritional Status in Rural Odisha, India
Source: J Nutr. 2022 Jun 10;152(10):2255–68. doi: 10.1093/jn/nxac132 (PMC9535442; doi:10.1093/jn/nxac132)
Supplement: nxac132_Supplemental_Files [file nxac132_supplemental_files.zip]

Archive with 2 entries (2 files):
- Supplemental Figure 1.pdf
- Supplemental Materials-merged.docx
